# Supplementary material for: The Effect of Technology-Based Home Cardiac Rehabilitation on Risk Factor Modifications in Coronary Heart Disease Patients. A Systematic Review and Meta-Analysis
Source: Rev Cardiovasc Med. 2024 Feb 5;25(2):59. doi: 10.31083/j.rcm2502059 (PMC11263160; doi:10.31083/j.rcm2502059)
Supplement: Supplementary file 1 [file 2153-8174-25-2-059-s1.zip]

Archive with 3 entries (2 files):
- 2153-8174-25-2-059-s1/
- 2153-8174-25-2-059-s1/PRISMA_2020_checklist (update).docx
- 2153-8174-25-2-059-s1/RCM19582-Supplementary Material-V2 for reviewing.pdf
